# Supplementary material for: China’s most typical nonferrous organic-metal facilities own specific microbial communities
Source: Sci Rep. 2018 Aug 22;8:12570. doi: 10.1038/s41598-018-30519-1 (PMC6105654; doi:10.1038/s41598-018-30519-1)
Supplement: Supplementary file 2 — Supplementary Table S7 [file 41598_2018_30519_MOESM2_ESM.xls]

## Sheet: Table S1
OTUs	Phylum	Class	Order	Family	Genus
OTU767，OTU1200，OTU1204，OTU1757，OTU1392，OTU648，OTU979，OTU1024，OTU620，OTU1669，OTU1970，OTU649，OTU1439，OTU1620，OTU573，OTU574，OTU180，OTU1482，OTU273，OTU1603，OTU638，OTU1680，OTU509，OTU1485，OTU1137，OTU691，OTU2117，OTU1704，OTU1393，OTU1394，OTU1175，OTU1739，OTU1178，OTU1565，OTU1679，OTU848，OTU1487，OTU1742，OTU708，OTU794，OTU1828，OTU1543，OTU1664，OTU515，OTU1358，OTU301，OTU105，OTU1460，OTU664，OTU687，OTU1357，OTU1844，OTU…	p__Acidobacteria	c__Acidobacteria	o__Acidobacteriales	f__Acidobacteriaceae__Subgroup_1_	g__norank_f__Acidobacteriaceae__Subgroup_1_
			o__Blastocatellales	f__Blastocatellaceae__Subgroup_4_	g__11-24
					g__Aridibacter
					g__Blastocatella
					g__DS-100
					g__norank_f__Blastocatellaceae__Subgroup_4_
					g__RB41
					g__Stenotrophobacter
					g__unclassified_f__Blastocatellaceae__Subgroup_4_
			o__Holophagales	f__Holophagaceae	g__norank_f__Holophagaceae
			o__norank_c__Acidobacteria	f__norank_c__Acidobacteria	g__norank_c__Acidobacteria
			o__Solibacterales	f__Solibacteraceae__Subgroup_3_	g__AKIW659
					g__Bryobacter
					g__Candidatus_Solibacter
					g__Elev-16S-1166
					g__Paludibaculum
					g__PAUC26f
			o__Subgroup_10	f__ABS-19	g__norank_f__ABS-19
				f__Sva0725	g__norank_f__Sva0725
			o__Subgroup_7	f__norank_o__Subgroup_7	g__norank_o__Subgroup_7
			o__TPD-58	f__norank_o__TPD-58	g__norank_o__TPD-58
			o__unclassified_c__Acidobacteria	f__unclassified_c__Acidobacteria	g__unclassified_c__Acidobacteria
	p__Actinobacteria	c__Actinobacteria	o__Acidimicrobiales	f__Acidimicrobiales_Incertae_Sedis	g__Aciditerrimonas
OTU341，OTU259，OTU1311，OTU1177，OTU983，OTU376，OTU51，OTU1297，OTU378，OTU204，OTU936，OTU1322，OTU1718，OTU279，OTU646，OTU1978，OTU1600，OTU1998，OTU1855，OTU1727，OTU613，OTU1568，OTU1937，OTU50，OTU1090，OTU2090，OTU303，OTU985，OTU1700，OTU1815，OTU346，OTU993，OTU569，OTU2125，OTU282，OTU106，OTU2115，OTU529，OTU423，OTU375，OTU371，OTU323，OTU1062，OTU1080，OTU719，OTU1174，OTU1773，OTU1597，OTU367，OTU2159，OTU1934，OTU960，OTU962，OTU58…					g__Candidatus_Microthrix
				f__Acidimicrobiaceae	g__CL500-29_marine_group
					g__Ferrimicrobium
					g__Ferrithrix
				f__Iamiaceae	g__Iamia
				f__Acidimicrobiaceae	g__Ilumatobacter
					g__norank_f__Acidimicrobiaceae
				f__OM1_clade	g__norank_f__OM1_clade
				f__norank_o__Acidimicrobiales	g__norank_o__Acidimicrobiales
				f__unclassified_o__Acidimicrobiales	g__unclassified_o__Acidimicrobiales
			o__Bifidobacteriales	f__Bifidobacteriaceae	g__Bifidobacterium
			o__Coriobacteriales	f__Coriobacteriaceae	g__Collinsella
					g__Eggerthella
					g__Enterorhabdus
					g__norank_f__Coriobacteriaceae
			o__Corynebacteriales	f__Corynebacteriaceae	g__Corynebacterium_1
				f__Mycobacteriaceae	g__Mycobacterium
				f__Nocardiaceae	g__Nocardia
					g__unclassified_f__Nocardiaceae
					g__Rhodococcus
			o__Frankiales	f__Frankiaceae	g__Jatrophihabitans
				f__Geodermatophilaceae	g__Geodermatophilus
					g__Modestobacter
					g__unclassified_f__Geodermatophilaceae
				f__norank_o__Frankiales	g__norank_o__Frankiales
				f__Sporichthyaceae	g__norank_f__Sporichthyaceae
					g__Sporichthya
				f__unclassified_o__Frankiales	g__unclassified_o__Frankiales
			o__Gaiellales	f__Gaiellaceae	g__Gaiella
				f__norank_o__Gaiellales	g__norank_o__Gaiellales
				f__unclassified_o__Gaiellales	g__unclassified_o__Gaiellales
			o__Kineosporiales	f__Kineosporiaceae	g__Quadrisphaera
					g__unclassified_f__Kineosporiaceae
			o__Micrococcales	f__Cellulomonadaceae	g__Actinotalea
				f__Dermabacteraceae	g__Brachybacterium
				f__Intrasporangiaceae	g__unclassified_f__Intrasporangiaceae
				f__Microbacteriaceae	g__unclassified_f__Microbacteriaceae
					g__Microbacterium
				f__Micrococcaceae	g__unclassified_f__Micrococcaceae
					g__Rothia
			o__Micromonosporales	f__Micromonosporaceae	g__Verrucosispora
					g__norank_f__Micromonosporaceae
			o__norank_c__Actinobacteria	f__norank_c__Actinobacteria	g__norank_c__Actinobacteria
			o__Propionibacteriales	f__Nocardioidaceae	g__Marmoricola
					g__unclassified_f__Nocardioidaceae
					g__Nocardioides
					g__Kribbella
				f__Propionibacteriaceae	g__Propionibacterium
					g__Micropruina
			o__Pseudonocardiales	f__Pseudonocardiaceae	g__Pseudonocardia
			o__Rubrobacterales	f__Rubrobacteriaceae	g__Rubrobacter
			o__Solirubrobacterales	f__0319-6M6	g__norank_f__0319-6M6
				f__288-2	g__norank_f__288-2
				f__Elev-16S-1332	g__norank_f__Elev-16S-1332
				f__FFCH11085	g__norank_f__FFCH11085
				f__Gsoil-1167	g__norank_f__Gsoil-1167
				f__norank_o__Solirubrobacterales	g__norank_o__Solirubrobacterales
				f__Parviterribacteraceae	g__Parviterribacter
				f__Patulibacteraceae	g__Patulibacter
				f__Solirubrobacteraceae	g__Solirubrobacter
				f__unclassified_o__Solirubrobacterales	g__unclassified_o__Solirubrobacterales
			o__Streptomycetales	f__Streptomycetaceae	g__Streptomyces
			o__Streptosporangiales	f__Streptosporangiaceae	g__Streptosporangium
			o__unclassified_c__Actinobacteria	f__unclassified_c__Actinobacteria	g__unclassified_c__Actinobacteria
	p__Armatimonadetes	c__Armatimonadia	o__Armatimonadales	f__norank_o__Armatimonadales	g__norank_o__Armatimonadales
OTU684，OTU1194，OTU1138，OTU459，OTU1011，OTU1013，OTU391，OTU828，OTU502，OTU1547，OTU586，OTU334，OTU1082，OTU896，OTU1661，OTU1264，OTU1465，OTU1048，OTU600，OTU1248，OTU1240		c__Chthonomonadetes	o__Chthonomonadales	f__Chthonomonadaceae	g__Chthonomonas
		c__Fimbriimonadia	o__Fimbriimonadales	f__Fimbriimonadaceae	g__norank_f__Fimbriimonadaceae
		c__norank_p__Armatimonadetes	o__norank_p__Armatimonadetes	f__norank_p__Armatimonadetes	g__norank_p__Armatimonadetes
	p__Bacteroidetes	c__Bacteroidetes_Incertae_Sedis	o__Order_II	f__Rhodothermaceae	g__norank_f__Rhodothermaceae
OTU662，OTU1878，OTU1421，OTU2116，OTU1006，OTU1954，OTU1778，OTU1710，OTU1883，OTU827，OTU2145，OTU744，OTU774，OTU362，OTU3，OTU786，OTU1947，OTU1528，OTU2103，OTU675，OTU1102，OTU1901，OTU2072，OTU41，OTU2118，OTU190，OTU1239，OTU745，OTU832，OTU1214，OTU1779，OTU1135，OTU320，OTU230，OTU313，OTU238，OTU170，OTU295，OTU1967，OTU878，OTU10，OTU743，OTU296，OTU2138，OTU2137，OTU2135，OTU741，OTU1933，OTU1939，OTU336，OTU1936，OTU1943，OTU1538，OTU…					g__unclassified_f__Rhodothermaceae
		c__Bacteroidetes_vadinHA17	o__norank_c__Bacteroidetes_vadinHA17	f__norank_c__Bacteroidetes_vadinHA17	g__norank_c__Bacteroidetes_vadinHA17
		c__Bacteroidetes_VC2.1_Bac22	o__norank_c__Bacteroidetes_VC2.1_Bac22	f__norank_c__Bacteroidetes_VC2.1_Bac22	g__norank_c__Bacteroidetes_VC2.1_Bac22
		c__Bacteroidia	o__Bacteroidales	f__Bacteroidaceae	g__Bacteroides
				f__Bacteroidales_S24-7_group	g__norank_f__Bacteroidales_S24-7_group
				f__Porphyromonadaceae	g__Parabacteroides
				f__Prevotellaceae	g__Alloprevotella
					g__norank_f__Prevotellaceae
					g__Prevotella
					g__Prevotella_1
					g__Prevotella_7
					g__Prevotella_9
					g__Prevotellaceae_NK3B31_group
					g__Prevotellaceae_UCG-001
				f__Prolixibacteraceae	g__BSV13
				f__Rikenellaceae	g__Alistipes
					g__Blvii28_wastewater-sludge_group
					g__Rikenellaceae_RC9_gut_group
					g__unclassified_f__Rikenellaceae
				f__unclassified_o__Bacteroidales	g__unclassified_o__Bacteroidales
		c__Cytophagia	o__Cytophagales	f__Cyclobacteriaceae	g__Algoriphagus
					g__norank_f__Cyclobacteriaceae
				f__Cytophagaceae	g__Chryseolinea
					g__Dyadobacter
					g__Hymenobacter
					g__Nibrella
					g__norank_f__Cytophagaceae
					g__Ohtaekwangia
					g__Rhodocytophaga
					g__Rudanella
					g__Siphonobacter
					g__Sporocytophaga
					g__unclassified_f__Cytophagaceae
				f__unclassified_o__Cytophagales	g__unclassified_o__Cytophagales
		c__Flavobacteriia	o__Flavobacteriales	f__Flavobacteriaceae	g__Chryseobacterium
				f__Cryomorphaceae	g__Flavobacterium
					g__Fluviicola
					g__Pustulibacterium
		c__Sphingobacteriia	o__Sphingobacteriales	f__Chitinophagaceae	g__Cnuella
					g__Dinghuibacter
					g__Ferruginibacter
					g__Flavihumibacter
					g__Flavisolibacter
					g__Flavitalea
					g__Lacibacter
					g__Niastella
					g__norank_f__Chitinophagaceae
					g__Parafilimonas
					g__Parasegetibacter
					g__Sediminibacterium
					g__Segetibacter
					g__Terrimonas
					g__unclassified_f__Chitinophagaceae
				f__env.OPS_17	g__norank_f__env.OPS_17
				f__FFCH9454	g__norank_f__FFCH9454
				f__KD3-93	g__norank_f__KD3-93
				f__norank_o__Sphingobacteriales	g__norank_o__Sphingobacteriales
				f__NS11-12_marine_group	g__norank_f__NS11-12_marine_group
				f__PHOS-HE51	g__norank_f__PHOS-HE51
				f__Saprospiraceae	g__norank_f__Saprospiraceae
				f__Sphingobacteriaceae	g__Pedobacter
					g__unclassified_f__Sphingobacteriaceae
					g__Solitalea
				f__unclassified_o__Sphingobacteriales	g__unclassified_o__Sphingobacteriales
		c__unclassified_p__Bacteroidetes	o__unclassified_p__Bacteroidetes	f__unclassified_p__Bacteroidetes	g__unclassified_p__Bacteroidetes
		c__WCHB1-32	o__norank_c__WCHB1-32	f__norank_c__WCHB1-32	g__norank_c__WCHB1-32
OTU465，OTU1036，OTU958，OTU1594	p__BJ-169	c__norank_p__BJ-169	o__norank_p__BJ-169	f__norank_p__BJ-169	g__norank_p__BJ-169
OTU1650，OTU1361	p__BRC1	c__norank_p__BRC1	o__norank_p__BRC1	f__norank_p__BRC1	g__norank_p__BRC1
OTU697，OTU409，OTU1641	p__Candidatus_Berkelbacteria	c__norank_p__Candidatus_Berkelbacteria	o__norank_p__Candidatus_Berkelbacteria	f__norank_p__Candidatus_Berkelbacteria	g__norank_p__Candidatus_Berkelbacteria
	p__Deinococcus-Thermus	c__Deinococci	o__Deinococcales	f__Trueperaceae	g__Truepera
OTU101，OTU1469，OTU158，OTU1687，OTU2106，OTU464，OTU1866，OTU1833，OTU223，OTU1226，OTU1861，OTU608，OTU154，OTU1486，OTU1146，OTU1108				f__Deinococcaceae	g__norank_f__Deinococcaceae
					g__unclassified_f__Deinococcaceae
					g__Deinococcus
			o__Deinococcales	f__Deinococcaceae	g__Deinococcus
			o__Thermales	f__Thermaceae	g__Thermus
					g__Meiothermus
	p__Elusimicrobia	c__Elusimicrobia	o__Lineage_IIa	f__norank_o__Lineage_IIa	g__norank_o__Lineage_IIa
OTU1330，OTU1370，OTU319，OTU1453，OTU1299，OTU603，OTU1595，OTU2146，OTU82			o__Lineage_IV	f__norank_o__Lineage_IV	g__norank_o__Lineage_IV
			o__MVP-88	f__norank_o__MVP-88	g__norank_o__MVP-88
			o__unclassified_c__Elusimicrobia	f__unclassified_c__Elusimicrobia	g__unclassified_c__Elusimicrobia
	p__Firmicutes	c__Bacilli	o__Bacillales	f__Alicyclobacillaceae	g__Acidibacillus
OTU1293，OTU1840，OTU1340，OTU1331，OTU1835，OTU1412，OTU625，OTU2160，OTU2102，OTU52，OTU1997，OTU1867，OTU1892，OTU2113，OTU2018，OTU2013，OTU1910，OTU1454，OTU844，OTU1609，OTU1817，OTU1921，OTU1332，OTU2027，OTU103，OTU1880，OTU1512，OTU120，OTU2080，OTU1916，OTU354，OTU28，OTU1859，OTU808，OTU1473，OTU1882，OTU2000，OTU2005，OTU1804，OTU1830，OTU1900，OTU102，OTU643，OTU1839，OTU2015，OTU1096，OTU2123，OTU111，OTU2078，OTU141，OTU1862，OTU20…					g__Alicyclobacillus
					g__Effusibacillus
					g__Tumebacillus
				f__Bacillaceae	g__Bacillus
					g__Geobacillus
					g__Anoxybacillus
				f__Family_XI_o__Bacillales	g__Gemella
				f__Paenibacillaceae	g__Paenibacillus
					g__Lysinibacillus
				f__Staphylococcaceae	g__Staphylococcus
				f__Thermoactinomycetaceae	g__Kroppenstedtia
			o__Lactobacillales	f__Aerococcaceae	g__Aerococcus
				f__Carnobacteriaceae	g__Carnobacterium
				f__Enterococcaceae	g__Enterococcus
				f__Lactobacillaceae	g__Lactobacillus
				f__Leuconostocaceae	g__Weissella
					g__Leuconostoc
				f__Streptococcaceae	g__Streptococcus
					g__Lactococcus
		c__Clostridia	o__Clostridiales	f__Christensenellaceae	g__Christensenellaceae_R-7_group
				f__Clostridiaceae_1	g__Clostridium_sensu_stricto_1
					g__Fonticella
					g__Clostridium_sensu_stricto_7
					g__Clostridium_sensu_stricto_10
				f__Clostridiales_vadinBB60_group	g__norank_f__Clostridiales_vadinBB60_group
				f__Family_XI_o__Clostridiales	g__Sedimentibacter
					g__Finegoldia
					g__Acidaminobacter
					g__Fusibacter
				f__Family_XIII	g__[Eubacterium]_nodatum_group
					g__norank_f__Family_XIII
				f__Family_XVII	g__Sulfobacillus
					g__norank_f__Family_XVII
				f__Family_XVIII	g__norank_f__Family_XVIII
				f__Gracilibacteraceae	g__unclassified_f__Gracilibacteraceae
				f__Lachnospiraceae	g__[Eubacterium]_fissicatena_group
					g__[Eubacterium]_hallii_group
					g__[Eubacterium]_oxidoreducens_group
					g__[Eubacterium]_ruminantium_group
					g__[Ruminococcus]_gnavus_group
					g__Blautia
					g__Fusicatenibacter
					g__Lachnoclostridium
					g__Lachnospira
					g__Lachnospiraceae_NK4A136_group
					g__Lachnospiraceae_UCG-001
					g__Lachnospiraceae_UCG-006
					g__Marvinbryantia
					g__Mobilitalea
					g__norank_f__Lachnospiraceae
					g__Robinsoniella
					g__Roseburia
					g__unclassified_f__Lachnospiraceae
				f__ODP1230B8.23	g__norank_f__ODP1230B8.23
				f__Peptococcaceae	g__Desulfurispora
				f__Peptostreptococcaceae	g__unclassified_f__Peptostreptococcaceae
				f__Ruminococcaceae	g__[Eubacterium]_coprostanoligenes_group
					g__Faecalibacterium
					g__Oscillibacter
					g__Ruminiclostridium_5
					g__Ruminiclostridium_9
					g__Ruminococcaceae_UCG-005
					g__Ruminococcaceae_UCG-013
					g__Ruminococcaceae_UCG-014
					g__Ruminococcus_2
					g__Subdoligranulum
					g__unclassified_f__Ruminococcaceae
			o__Halanaerobiales	f__ODP1230B8.23	g__norank_f__ODP1230B8.23
			o__Thermoanaerobacterales	f__Thermodesulfobiaceae	g__Coprothermobacter
			o__unclassified_c__Clostridia	f__unclassified_c__Clostridia	g__unclassified_c__Clostridia
		c__Erysipelotrichia	o__Erysipelotrichales	f__Erysipelotrichaceae	g__Erysipelatoclostridium
					g__Faecalibaculum
					g__Erysipelothrix
		c__Negativicutes	o__Selenomonadales	f__Acidaminococcaceae	g__Phascolarctobacterium
					g__Acidaminococcus
				f__Veillonellaceae	g__Anaerosporomusa
					g__Veillonella
					g__norank_f__Veillonellaceae
					g__Megamonas
					g__Megasphaera
					g__Dialister
					g__Quinella
		c__unclassified_p__Firmicutes	o__unclassified_p__Firmicutes	f__unclassified_p__Firmicutes	g__unclassified_p__Firmicutes
	p__Fusobacteria	c__Fusobacteriia	o__Fusobacteriales	f__Fusobacteriaceae	g__Cetobacterium
OTU1975，OTU1336，OTU1511，OTU815					g__Fusobacterium
				f__Leptotrichiaceae	g__Leptotrichia
	p__Gemmatimonadetes	c__Gemmatimonadetes	o__Gemmatimonadales	f__Gemmatimonadaceae	g__Gemmatimonas
OTU1646，OTU1302，OTU1163，OTU482，OTU174，OTU1119，OTU701，OTU372，OTU547，OTU1149，OTU563，OTU1989，OTU536，OTU1524，OTU1389，OTU1253，OTU518，OTU1227，OTU1176，OTU1063，OTU1992，OTU1382，OTU1196，OTU1170，OTU1154，OTU921，OTU2149，OTU176，OTU478，OTU855，OTU1400，OTU351，OTU283，OTU349，OTU343，OTU1534，OTU1413，OTU96，OTU1591，OTU2096，OTU1686，OTU714，OTU1682，OTU941，OTU1290，OTU1507，OTU1673，OTU1751，OTU318，OTU412，OTU831，OTU1561，OTU109…					g__Gemmatirosa
					g__norank_f__Gemmatimonadaceae
					g__unclassified_f__Gemmatimonadaceae
			o__Longimicrobiales	f__Longimicrobiaceae	g__norank_f__Longimicrobiaceae
					g__unclassified_f__Longimicrobiaceae
			o__norank_c__Gemmatimonadetes	f__norank_c__Gemmatimonadetes	g__norank_c__Gemmatimonadetes
	p__Ignavibacteriae	c__Ignavibacteria	o__Ignavibacteriales	f__BSV26	g__norank_f__BSV26
OTU1083，OTU539，OTU930，OTU1008，OTU947，OTU733，OTU965，OTU685				f__Ignavibacteriaceae	g__Ignavibacterium
OTU1519，OTU2082，OTU1408，OTU2086，OTU1540	p__Latescibacteria	c__norank_p__Latescibacteria	o__norank_p__Latescibacteria	f__norank_p__Latescibacteria	g__norank_p__Latescibacteria
	p__Microgenomates	c__Candidatus_Collierbacteria	o__norank_c__Candidatus_Collierbacteria	f__norank_c__Candidatus_Collierbacteria	g__norank_c__Candidatus_Collierbacteria
OTU1010，OTU1269，OTU925，OTU686，OTU1677，OTU1243，OTU706，OTU554，OTU875		c__Candidatus_Levybacteria	o__norank_c__Candidatus_Levybacteria	f__norank_c__Candidatus_Levybacteria	g__norank_c__Candidatus_Levybacteria
		c__Candidatus_Woesebacteria	o__norank_c__Candidatus_Woesebacteria	f__norank_c__Candidatus_Woesebacteria	g__norank_c__Candidatus_Woesebacteria
		c__norank_p__Microgenomates	o__norank_p__Microgenomates	f__norank_p__Microgenomates	g__norank_p__Microgenomates
OTU2033，OTU2032，OTU1377，OTU388，OTU864，OTU1452，OTU1797，OTU288，OTU846，OTU1810，OTU1417，OTU1636，OTU370，OTU267，OTU1961，OTU2099，OTU1429，OTU1523，OTU1800，OTU1956，OTU2144，OTU1494，OTU1938，OTU255，OTU764，OTU2091	p__Nitrospirae	c__Nitrospira	o__norank_c__Nitrospira	f__norank_c__Nitrospira	g__Nitrospira
	p__Parcubacteria	c__Candidatus_Jorgensenbacteria	o__norank_c__Candidatus_Jorgensenbacteria	f__norank_c__Candidatus_Jorgensenbacteria	g__norank_c__Candidatus_Jorgensenbacteria
OTU676，OTU192，OTU278，OTU1362，OTU222，OTU1658，OTU314，OTU542，OTU729，OTU195，OTU1066，OTU868，OTU1765，OTU1103，OTU822，OTU694，OTU1627，OTU711，OTU1476，OTU702，OTU768，OTU1325，OTU1265，OTU567，OTU1278，OTU1273，OTU1678，OTU1140，OTU984，OTU766，OTU1434，OTU516，OTU1042，OTU1684，OTU654，OTU713，OTU861，OTU1125，OTU688		c__Candidatus_Moranbacteria	o__norank_c__Candidatus_Moranbacteria	f__norank_c__Candidatus_Moranbacteria	g__norank_c__Candidatus_Moranbacteria
		c__norank_p__Parcubacteria	o__norank_p__Parcubacteria	f__norank_p__Parcubacteria	g__norank_p__Parcubacteria
		c__unclassified_p__Parcubacteria	o__unclassified_p__Parcubacteria	f__unclassified_p__Parcubacteria	g__unclassified_p__Parcubacteria
	p__Planctomycetes	c__BD7-11	o__norank_c__BD7-11	f__norank_c__BD7-11	g__norank_c__BD7-11
OTU933，OTU1323，OTU1192，OTU913，OTU1069，OTU1266，OTU1736，OTU1399，OTU1397，OTU1165，OTU369，OTU1294，OTU948，OTU910，OTU1067，OTU456，OTU908，OTU1198，OTU386，OTU1445，OTU1596，OTU1027，OTU973，OTU1116，OTU1913，OTU950，OTU1708，OTU2040，OTU811，OTU602，OTU2034，OTU553，OTU1230，OTU1871，OTU1346，OTU2142，OTU1344，OTU1470		c__OM190	o__norank_c__OM190	f__norank_c__OM190	g__norank_c__OM190
		c__Phycisphaerae	o__Phycisphaerales	f__Phycisphaeraceae	g__AKYG587
					g__SM1A02
			o__Tepidisphaerales	f__Tepidisphaeraceae	g__norank_f__Tepidisphaeraceae
		c__Pla4_lineage	o__norank_c__Pla4_lineage	f__norank_c__Pla4_lineage	g__norank_c__Pla4_lineage
		c__Planctomycetacia	o__Planctomycetales	f__Planctomycetaceae	g__norank_f__Planctomycetaceae
		c__vadinHA49	o__norank_c__vadinHA49	f__norank_c__vadinHA49	g__norank_c__vadinHA49
	p__Proteobacteria	c__Alphaproteobacteria	o__4-Org1-14	f__norank_o__4-Org1-14	g__norank_o__4-Org1-14
OTU598，OTU1546，OTU852，OTU2097，OTU1402，OTU91，OTU1339，OTU429，OTU184，OTU1571，OTU1630，OTU668，OTU693，OTU1553，OTU742，OTU97，OTU1263，OTU410，OTU124，OTU224，OTU816，OTU966，OTU1875，OTU445，OTU1298，OTU175，OTU512，OTU1754，OTU1449，OTU29，OTU909，OTU1046，OTU1940，OTU1865，OTU809，OTU1016，OTU824，OTU1872，OTU1966，OTU826，OTU934，OTU627，OTU622，OTU1158，OTU390，OTU1084，OTU589，OTU287，OTU125，OTU2026，OTU616，OTU1052，OTU1444，OTU871，O…			o__Caulobacterales	f__Caulobacteraceae	g__Asticcacaulis
					g__Brevundimonas
					g__norank_f__Caulobacteraceae
					g__Phenylobacterium
					g__unclassified_f__Caulobacteraceae
				f__Hyphomonadaceae	g__Woodsholea
					g__Hirschia
				f__unclassified_o__Caulobacterales	g__unclassified_o__Caulobacterales
			o__Rhizobiales	f__A0839	g__norank_f__A0839
				f__alphaI_cluster	g__norank_f__alphaI_cluster
				f__Aurantimonadaceae	g__Aureimonas
				f__Beijerinckiaceae	g__Methylovirgula
				f__Bradyrhizobiaceae	g__Bosea
					g__Bradyrhizobium
				f__DUNssu044	g__norank_f__DUNssu044
				f__Hyphomicrobiaceae	g__Devosia
					g__Hyphomicrobium
					g__Pedomicrobium
					g__Rhodoplanes
					g__unclassified_f__Hyphomicrobiaceae
				f__JG34-KF-361	g__norank_f__JG34-KF-361
				f__KF-JG30-B3	g__norank_f__KF-JG30-B3
				f__Methylobacteriaceae	g__Meganema
					g__Methylobacterium
					g__norank_f__Methylobacteriaceae
					g__Psychroglaciecola
				f__MNG7	g__norank_f__MNG7
				f__P-102	g__norank_f__P-102
				f__Phyllobacteriaceae	g__Mesorhizobium
				f__Rhizobiaceae	g__Rhizobium
					g__Ensifer
					g__Rhizobium
				f__Rhizobiales_Incertae_Sedis	g__Rhizomicrobium
					g__Bauldia
				f__Rhodobiaceae	g__norank_f__Rhodobiaceae
					g__Roseiarcus
				f__unclassified_o__Rhizobiales	g__unclassified_o__Rhizobiales
				f__Xanthobacteraceae	g__Pseudolabrys
					g__Variibacter
					g__unclassified_f__Xanthobacteraceae
			o__Rhodobacterales	f__Rhodobacteraceae	g__Amaricoccus
					g__Defluviimonas
					g__Paracoccus
					g__Rhodobacter
					g__Rubellimicrobium
					g__Seohaeicola
					g__unclassified_f__Rhodobacteraceae
			o__Rhodospirillales	f__Acetobacteraceae	g__Acidiphilium
					g__Acidocella
					g__Belnapia
					g__Craurococcus
					g__norank_f__Acetobacteraceae
					g__Roseomonas
					g__unclassified_f__Acetobacteraceae
				f__DA111	g__norank_f__DA111
				f__I-10	g__norank_f__I-10
				f__JG37-AG-20	g__norank_f__JG37-AG-20
				f__Rhodospirillaceae	g__Azospirillum
					g__Defluviicoccus
					g__Ferrovibrio
					g__norank_f__Rhodospirillaceae
					g__Skermanella
					g__unclassified_f__Rhodospirillaceae
				f__Rhodospirillales_Incertae_Sedis	g__Geminicoccus
					g__Reyranella
				f__unclassified_o__Rhodospirillales	g__unclassified_o__Rhodospirillales
			o__Rickettsiales	f__[Caedibacter]_caryophilus_group	g__norank_f__[Caedibacter]_caryophilus_group
				f__Holosporaceae	g__norank_f__Holosporaceae
				f__LWSR-14	g__norank_f__LWSR-14
				f__Mitochondria	g__norank_f__Mitochondria
				f__Rickettsiaceae	g__norank_f__Rickettsiaceae
					g__Rickettsia
				f__Rickettsiales_Incertae_Sedis	g__norank_f__Rickettsiales_Incertae_Sedis
					g__Candidatus_Finniella
					g__Candidatus_Captivus
					g__Candidatus_Odyssella
					g__unclassified_f__Rickettsiales_Incertae_Sedis
				f__SM1B06	g__norank_f__SM1B06
				f__SM2D12	g__norank_f__SM2D12
				f__TK34	g__norank_f__TK34
			o__Sphingomonadales	f__Erythrobacteraceae	g__Porphyrobacter
					g__unclassified_f__Erythrobacteraceae
					g__Altererythrobacter
				f__JG34-KF-161	g__norank_f__JG34-KF-161
				f__Sphingomonadaceae	g__Blastomonas
					g__Novosphingobium
					g__Sandarakinorhabdus
					g__Sphingobium
					g__Sphingomonas
					g__Sphingopyxis
					g__unclassified_f__Sphingomonadaceae
					g__Zymomonas
				f__unclassified_o__Sphingomonadales	g__unclassified_o__Sphingomonadales
			o__unclassified_c__Alphaproteobacteria	f__unclassified_c__Alphaproteobacteria	g__unclassified_c__Alphaproteobacteria
		c__ARKICE-90	o__norank_c__ARKICE-90	f__norank_c__ARKICE-90	g__norank_c__ARKICE-90
		c__Betaproteobacteria	o__AK4AB2-03B	f__norank_o__AK4AB2-03B	g__norank_o__AK4AB2-03B
			o__B1-7BS	f__norank_o__B1-7BS	g__norank_o__B1-7BS
			o__Burkholderiales	f__Oxalobacteraceae	g__Noviherbaspirillum
					g__unclassified_f__Oxalobacteraceae
					g__Massilia
				f__Comamonadaceae	g__Aquabacterium
					g__Comamonas
					g__Delftia
					g__Hydrogenophaga
					g__Inhella
					g__Leptothrix
					g__Pelomonas
					g__Pseudorhodoferax
					g__Ramlibacter
					g__Rubrivivax
					g__unclassified_f__Comamonadaceae
				f__Burkholderiales_Incertae_Sedis	g__Thiomonas
				f__Burkholderiaceae	g__Burkholderia-Paraburkholderia
					g__Lautropia
					g__Limnobacter
					g__Ralstonia
					g__unclassified_f__Burkholderiaceae
				f__Alcaligenaceae	g__norank_f__Alcaligenaceae
					g__Verticia
					g__Achromobacter
					g__Parasutterella
			o__Hydrogenophilales	f__Hydrogenophilaceae	g__Ferritrophicum
					g__norank_f__Hydrogenophilaceae
					g__Sulfuricella
					g__Sulfuriferula
					g__Sulfurirhabdus
					g__Thiobacillus
					g__Thiobacter
					g__unclassified_f__Hydrogenophilaceae
			o__Methylophilales	f__Methylophilaceae	g__norank_f__Methylophilaceae
					g__Methylotenera
			o__Neisseriales	f__Neisseriaceae	g__norank_f__Neisseriaceae
					g__Leeia
			o__Nitrosomonadales	f__Gallionellaceae	g__Ferriphaselus
					g__unclassified_f__Gallionellaceae
				f__Nitrosomonadaceae	g__norank_f__Nitrosomonadaceae
					g__Nitrosomonas
					g__Nitrosospira
			o__Rhodocyclales	f__Rhodocyclaceae	g__Azoarcus
					g__Azospira
					g__Dechloromonas
					g__Methyloversatilis
					g__norank_f__Rhodocyclaceae
					g__Sulfuritalea
					g__Thauera
					g__Zoogloea
			o__SC-I-84	f__norank_o__SC-I-84	g__norank_o__SC-I-84
			o__TRA3-20	f__norank_o__TRA3-20	g__norank_o__TRA3-20
			o__unclassified_c__Betaproteobacteria	f__unclassified_c__Betaproteobacteria	g__unclassified_c__Betaproteobacteria
		c__Deltaproteobacteria	o__43F-1404R	f__norank_o__43F-1404R	g__norank_o__43F-1404R
			o__Bdellovibrionales	f__Bacteriovoracaceae	g__Bdellovibrio
					g__Deferrisoma
					g__norank_f__Bacteriovoracaceae
					g__OM27_clade
					g__Peredibacter
			o__Bradymonadales	f__norank_o__Bradymonadales	g__norank_o__Bradymonadales
			o__Desulfobacterales	f__Desulfobulbaceae	g__Desulfurivibrio
			o__Desulfovibrionales	f__Desulfovibrionaceae	g__Desulfovibrio
					g__Bilophila
			o__Desulfurellales	f__Desulfurellaceae	g__G55
					g__H16
			o__Desulfuromonadales	f__Geobacteraceae	g__Geobacter
				f__Geobacteraceae	g__Geoalkalibacter
			o__Myxococcales	f__27F-1492R	g__norank_f__27F-1492R
				f__Archangiaceae	g__Anaeromyxobacter
				f__BIrii41	g__norank_f__BIrii41
				f__Blfdi19	g__norank_f__Blfdi19
				f__FFCH16767	g__norank_f__FFCH16767
				f__Haliangiaceae	g__Haliangium
				f__mle1-27	g__norank_f__mle1-27
				f__Nannocystaceae	g__Nannocystis
				f__norank_o__Myxococcales	g__norank_o__Myxococcales
				f__P3OB-42	g__norank_f__P3OB-42
				f__Polyangiaceae	g__norank_f__Polyangiaceae
					g__Polyangium
					g__Sorangium
					g__unclassified_f__Polyangiaceae
				f__Sandaracinaceae	g__Sandaracinus
					g__norank_f__Sandaracinaceae
				f__unclassified_o__Myxococcales	g__unclassified_o__Myxococcales
				f__VHS-B3-70	g__norank_f__VHS-B3-70
			o__NB1-j	f__norank_o__NB1-j	g__norank_o__NB1-j
			o__Oligoflexales	f__0319-6G20	g__norank_f__0319-6G20
				f__053A03-B-DI-P58	g__norank_f__053A03-B-DI-P58
				f__Oligoflexaceae	g__Oligoflexus
					g__norank_f__Oligoflexaceae
			o__SAR324_clade_Marine_group_B_	f__norank_o__SAR324_clade_Marine_group_B_	g__norank_o__SAR324_clade_Marine_group_B_
			o__Syntrophobacterales	f__Syntrophaceae	g__norank_f__Syntrophaceae
				f__Syntrophobacteraceae	g__Syntrophobacter
					g__Syntrophus
			o__unclassified_c__Deltaproteobacteria	f__unclassified_c__Deltaproteobacteria	g__unclassified_c__Deltaproteobacteria
		c__Epsilonproteobacteria	o__Campylobacterales	f__Helicobacteraceae	g__Sulfuricurvum
				f__Campylobacteraceae	g__Sulfurovum
					g__Helicobacter
		c__Gammaproteobacteria	o__1013-28-CG33	f__norank_o__1013-28-CG33	g__norank_o__1013-28-CG33
			o__Acidiferrobacterales	f__Acidiferrobacteraceae	g__Sulfurifustis
					g__norank_f__Acidiferrobacteraceae
					g__Acidiferrobacter
			o__Acidithiobacillales	f__Acidithiobacillaceae	g__Acidithiobacillus
				f__Thermithiobacillaceae	g__Thermithiobacillus
			o__Aeromonadales	f__Aeromonadaceae	g__Aeromonas
			o__Cellvibrionales	f__Cellvibrionaceae	g__Cellvibrio
				f__Halieaceae	g__Haliea
			o__Chromatiales	f__Halothiobacillaceae	g__Thiovirga
			o__Enterobacteriales	f__Enterobacteriaceae	g__Klebsiella
					g__Escherichia-Shigella
					g__Serratia
					g__Cronobacter
			o__HTA4	f__norank_o__HTA4	g__norank_o__HTA4
			o__KI89A_clade	f__norank_o__KI89A_clade	g__norank_o__KI89A_clade
			o__Legionellales	f__Coxiellaceae	g__Aquicella
					g__Coxiella
					g__norank_f__Coxiellaceae
					g__unclassified_f__Coxiellaceae
				f__Legionellaceae	g__Legionella
				f__unclassified_o__Legionellales	g__unclassified_o__Legionellales
			o__norank_c__Gammaproteobacteria	f__norank_c__Gammaproteobacteria	g__norank_c__Gammaproteobacteria
			o__Oceanospirillales	f__Alcanivoracaceae	g__Alcanivorax
				f__Halomonadaceae	g__Chromohalobacter
				f__Oceanospirillaceae	g__norank_f__Oceanospirillaceae
			o__Pseudomonadales	f__Moraxellaceae	g__Acinetobacter
					g__Enhydrobacter
					g__norank_f__Moraxellaceae
					g__Perlucidibaca
				f__Pseudomonadaceae	g__Pseudomonas
			o__Run-SP154	f__norank_o__Run-SP154	g__norank_o__Run-SP154
			o__Salinisphaerales	f__Salinisphaeraceae	g__norank_f__Salinisphaeraceae
			o__Thiotrichales	f__Thiotrichaceae	g__norank_f__Thiotrichaceae
					g__Beggiatoa
			o__unclassified_c__Gammaproteobacteria	f__unclassified_c__Gammaproteobacteria	g__unclassified_c__Gammaproteobacteria
			o__X35	f__norank_o__X35	g__norank_o__X35
			o__Xanthomonadales	f__Nevskiaceae	g__norank_f__Nevskiaceae
				f__norank_o__Xanthomonadales	g__norank_o__Xanthomonadales
				f__Solimonadaceae	g__norank_f__Solimonadaceae
					g__Polycyclovorans
					g__Fontimonas
				f__Xanthomonadaceae	g__Arenimonas
					g__Dyella
					g__Luteimonas
					g__Lysobacter
					g__Metallibacterium
					g__norank_f__Xanthomonadaceae
					g__Panacagrimonas
					g__Pseudoxanthomonas
					g__Silanimonas
					g__Stenotrophomonas
					g__Thermomonas
					g__unclassified_f__Xanthomonadaceae
				f__Xanthomonadales_Incertae_Sedis	g__Acidibacter
					g__norank_f__Xanthomonadales_Incertae_Sedis
					g__Steroidobacter
		c__Proteobacteria_Incertae_Sedis	o__Unknown_Order_c__Proteobacteria_Incertae_Sedis	f__Unknown_Family_o__Unknown_Order_c__Proteobacteria_Incertae_Sedis	g__Candidatus_Tenderia
		c__SPOTSOCT00m83	o__norank_c__SPOTSOCT00m83	f__norank_c__SPOTSOCT00m83	g__norank_c__SPOTSOCT00m83
		c__unclassified_p__Proteobacteria	o__unclassified_p__Proteobacteria	f__unclassified_p__Proteobacteria	g__unclassified_p__Proteobacteria
OTU1740	p__RBG-1__Zixibacteria_	c__norank_p__RBG-1__Zixibacteria_	o__norank_p__RBG-1__Zixibacteria_	f__norank_p__RBG-1__Zixibacteria_	g__norank_p__RBG-1__Zixibacteria_
	p__Saccharibacteria	c__norank_p__Saccharibacteria	o__norank_p__Saccharibacteria	f__norank_p__Saccharibacteria	g__norank_p__Saccharibacteria
OTU121，OTU584，OTU605，OTU595，OTU596，OTU1879，OTU347，OTU38，OTU915，OTU1521，OTU1701，OTU1702，OTU1703，OTU635，OTU20，OTU1210，OTU156，OTU1281，OTU280，OTU1208，OTU1691，OTU43，OTU256，OTU1247，OTU1257，OTU1574，OTU65，OTU21，OTU1581，OTU1224，OTU506，OTU507，OTU505，OTU2068，OTU183，OTU472，OTU1690，OTU1695，OTU1238，OTU469，OTU268，OTU265，OTU1608，OTU189，OTU813，OTU146，OTU1147，OTU842，OTU1041，OTU284，OTU1274，OTU945，OTU269，OTU1262，OTU…		c__Unknown_Class_p__Saccharibacteria	o__Unknown_Order_c__Unknown_Class_p__Saccharibacteria	f__Unknown_Family_o__Unknown_Order_c__Unknown_Class_p__Saccharibacteria	g__Candidatus_Saccharimonas
		c__norank_p__Saccharibacteria	o__norank_p__Saccharibacteria	f__norank_p__Saccharibacteria	g__norank_p__Saccharibacteria
OTU1032	p__SBR1093	c__norank_p__SBR1093	o__norank_p__SBR1093	f__norank_p__SBR1093	g__norank_p__SBR1093
	p__Spirochaetae	c__Spirochaetes	o__Spirochaetales	f__Brevinemataceae	g__Brevinema
OTU2031，OTU1774，OTU161，OTU15				f__Leptospiraceae	g__Turneriella
OTU2150	p__SR1__Absconditabacteria_	c__norank_p__SR1__Absconditabacteria_	o__norank_p__SR1__Absconditabacteria_	f__norank_p__SR1__Absconditabacteria_	g__norank_p__SR1__Absconditabacteria_
OTU1409	p__Tectomicrobia	c__norank_p__Tectomicrobia	o__norank_p__Tectomicrobia	f__norank_p__Tectomicrobia	g__norank_p__Tectomicrobia
	p__Tenericutes	c__Mollicutes	o__Mycoplasmatales	f__Mycoplasmataceae	g__Ureaplasma
OTU1845，OTU1955					g__Mycoplasma
OTU1132，OTU795，OTU997，OTU995，OTU60，OTU86，OTU1258，OTU1150，OTU46，OTU803，OTU661，OTU715，OTU494，OTU1229，OTU1228，OTU1073，OTU27，OTU740，OTU1424，OTU449，OTU110，OTU1242，OTU763，OTU692，OTU61，OTU245，OTU1836，OTU1725，OTU1668，OTU1022，OTU882，OTU322，OTU299	p__TM6__Dependentiae_	c__norank_p__TM6__Dependentiae_	o__norank_p__TM6__Dependentiae_	f__norank_p__TM6__Dependentiae_	g__norank_p__TM6__Dependentiae_
OTU1733，OTU1380，OTU1532，OTU901，OTU1634，OTU1526，OTU1296，OTU1518，OTU606，OTU703，OTU1971，OTU1974，OTU956，OTU1373，OTU1415，OTU1364，OTU1153，OTU1552，OTU1220，OTU501，OTU2147，OTU261，OTU263，OTU1942，OTU1541，OTU1056，OTU1055，OTU1233，OTU2011，OTU1935，OTU1932，OTU1583，OTU1101，OTU940，OTU1912，OTU218，OTU1471，OTU1676，OTU1715，OTU1002，OTU361，OTU1241	p__unclassified_k__norank	c__unclassified_k__norank	o__unclassified_k__norank	f__unclassified_k__norank	g__unclassified_k__norank
	p__Verrucomicrobia	c__OPB35_soil_group	o__norank_c__OPB35_soil_group	f__norank_c__OPB35_soil_group	g__norank_c__OPB35_soil_group
OTU1958，OTU1533OTU508，OTU249，OTU577，OTU1030，OTU1064，OTU394，OTU1142，OTU1089，OTU535，OTU1535，OTU1446，OTU417，OTU2063，OTU1107，OTU243，OTU1286，OTU552			o__unclassified_c__OPB35_soil_group	f__unclassified_c__OPB35_soil_group	g__unclassified_c__OPB35_soil_group
		c__Opitutae	o__Opitutales	f__Opitutaceae	g__Opitutus
		c__Spartobacteria	o__Chthoniobacterales	f__Xiphinematobacteraceae	g__Candidatus_Xiphinematobacter
				f__DA101_soil_group	g__norank_f__DA101_soil_group
				f__Chthoniobacterales_Incertae_Sedis	g__Terrimicrobium
		c__UA11	o__norank_c__UA11	f__norank_c__UA11	g__norank_c__UA11
		c__Verrucomicrobia_Incertae_Sedis	o__Unknown_Order_c__Verrucomicrobia_Incertae_Sedis	f__Unknown_Family_o__Unknown_Order_c__Verrucomicrobia_Incertae_Sedis	g__Candidatus_Methylacidiphilum
OTU2062	p__WS6	c__norank_p__WS6	o__norank_p__WS6	f__norank_p__WS6	g__norank_p__WS6
OTU760	p__WWE3	c__norank_p__WWE3	o__norank_p__WWE3	f__norank_p__WWE3	g__norank_p__WWE3
